# Supplementary material for: Mucosal-adapted bacteriophages as a preventive strategy for a lethal Pseudomonas aeruginosa challenge in mice
Source: Commun Biol. 2025 Jan 6;8:13. doi: 10.1038/s42003-024-07269-0 (PMC11704353; doi:10.1038/s42003-024-07269-0)
Supplement: Supplementary file 3 — Suplemmentary data 1 [file 42003_2024_7269_MOESM3_ESM.xlsx]

## Sheet: VAC1
aa	ORF_ORFID	Interpro	Blastp	Hhpred	Final annotation	Functional class		Final annotation and funcional class
56	>VAC1_ORF1	ORFan_1	hypothetical protein NCGM1179_2841 [Pseudomonas aeruginosa NCMG1179]	VTF3S_VAR67 Intermediate transcription factor 3 small subunit	|	VTF3S_VAR67 Intermediate transcription factor 3 small subunit	Regulation	>VAC1_ORF1|56|VTF3S_VAR67 Intermediate transcription factor 3 small subunit|Regulation
74	>VAC1_ORF2		hypothetical protein [Pseudomonas]	SPAC_BPT4 Protein spackle OS=Enterobacteria phage T4 OX=10665 GN=sp PE=1 SV=1	|	SPAC_BPT4 Protein spackle	Unsorted	>VAC1_ORF2|74|SPAC_BPT4 Protein spackle|Unsorted
95	>VAC1_ORF3		hypothetical protein [Pseudomonas]		|	hypothetical protein	Hypotetical protein	>VAC1_ORF3|95|hypothetical protein|Hypotetical protein	Hypotetical protein 1
383	>VAC1_ORF4	G3DSA:6.20.230.10	DUF2793 domain-containing protein [Pseudomonas]	Ribonuclease III; Marine bacteriophage, Cryo-EM, Siphophage, Baseplate, Megatron protein, Tail fibre protein, Distal tai	|	Ribonuclease III; Tail fibre protein	Assembly	>VAC1_ORF4|383| Ribonuclease III; Tail fibre protein|Assembly
735	>VAC1_ORF5	Phage-tail_3 - PF13550	phage tail protein [Pseudomonas]	Putative gene transfer agent protein; "baseplate", "tail", "oligosaccharide-binding fold", "hub", VIRUS; 3.99A {Rhodobac	|	phage tail protein	Infection	>VAC1_ORF5|735|phage tail protein|Infection	Assembly
72	>VAC1_ORF6		hypothetical protein [Pseudomonas]		|	tail assembly chaperone	Assembly	>VAC1_ORF6|72|tail assembly chaperone|Assembly
79	>VAC1_ORF7	SignalP-noTM	hypothetical protein [Pseudomonas]		|	tail assembly chaperone	Assembly	>VAC1_ORF7|79| tail assembly chaperone|Assembly
273	>VAC1_ORF8	Phage_phiJL001_Gp84 - IPR011928	phage BR0599 family protein [Pseudomonas aeruginosa]	Hub protein; Marine bacteriophage Hub protein; Mar Hub protein; Marine bacteriophage, Cryo-EM, Siphophage, Baseplate, Megatron protein, Tail fibre protein, Distal tail Hub protein; Marine bacteriophage, Cryo-EM, Siphophage, Baseplate, Megatron protein, Tail fibre protein, Distal tail pro	|	Phage_phiJL001_Gp84	Hypotetical protein	>VAC1_ORF8|273|Phage_phiJL001_Gp84|Hypotetical protein	Hypotetical protein 1
567	>VAC1_ORF9		hypothetical protein [Pseudomonas]		|	hypothetical protein	Hypotetical protein	>VAC1_ORF9|567|hypothetical protein|Hypotetical protein
307	>VAC1_ORF10		hypothetical protein [Pseudomonas aeruginosa]		|	hypothetical protein	Hypotetical protein	>VAC1_ORF10|307|hypothetical protein|Hypotetical protein
318	>VAC1_ORF11		hypothetical protein [Pseudomonas aeruginosa]		|	hypothetical protein [Pseudomonas aeruginosa]	Hypotetical protein	>VAC1_ORF11|318|hypothetical protein [Pseudomonas aeruginosa]|Hypotetical protein
1081	>VAC1_ORF12	Tape_meas_N - IPR013491	tape measure protein [Pseudomonas]	TMP_LAMBD Tape measure protein OS=Escherichia phage lambda OX=10710 GN=H PE=1 SV=1	|	tape measure protein [Pseudomonas]	Assembly	>VAC1_ORF12|1081|tape measure protein [Pseudomonas]|Assembly
158	>VAC1_ORF13	Protein of unknown function DUF6631	DUF6631 family protein [Pseudomonas]		|	Protein of unknown function	Unsorted	>VAC1_ORF13|158|Protein of unknown function|Unsorted
256	>VAC1_ORF14	Protein of unknown function UCP028589 (IPR016893)	hypothetical protein [Pseudomonas]	YSD1_22 major tail protein; Bacteriophage tail, helical assembly, VIRAL PROTEIN; 3.5A {Bacteriophage sp.}	|	YSD1_22 major tail protein; Bacteriophage tail	Infection	>VAC1_ORF14|256| YSD1_22 major tail protein; Bacteriophage tail|Infection
59	>VAC1_ORF15	consensus disorder prediction	TPA: hypothetical protein [Pseudomonas aeruginosa]	Putative uncharacterized protein; sld5 superfamily, DNA replication, REPLICATION; 2.65A {Thermococcus kodakarensis}	|	Putative uncharacterized protein	Hypotetical protein	>VAC1_ORF15|59|Putative uncharacterized protein|Hypotetical protein
157	>VAC1_ORF16	NON_CYTOPLASMIC_DOMAIN	hypothetical protein [Pseudomonas]	d.323.1.2 (A:1-134) Putative cytoplasmic protein STM4215 {Salmonella typhimurium [TaxId: 90371]} | CLASS: Alpha and beta	|	Putative cytoplasmic protein STM4215	Unsorted	>VAC1_ORF16|157|Putative cytoplasmic protein STM4215|Unsorted
138	>VAC1_ORF17	Phage_Mu_GpJ - IPR009752	DUF1320 domain-containing protein [Pseudomonas]	GPJ_BPMU Gene product J OS=Escherichia phage Mu OX=10677 GN=J PE=1 SV=1	|	Phage_Mu_GpJ	Unsorted	>VAC1_ORF17|138|Phage_Mu_GpJ |Unsorted
55	>VAC1_ORF18		hypothetical protein [Pseudomonas aeruginosa]		|	hypothetical protein [Pseudomonas aeruginosa]	Hypotetical protein	>VAC1_ORF18|55|hypothetical protein [Pseudomonas aeruginosa]|Hypotetical protein
113	>VAC1_ORF19	PriA/YqbF domain - SSF160059	hypothetical protein [Pseudomonas]	d.344.1.1 (A:4-70) Mu-like prophage FluMu protein gp35, HI1506 {Haemophilus influenzae [TaxId: 727]} | CLASS: Alpha and	|	PriA/YqbF domain	Replication	>VAC1_ORF19|113|PriA/YqbF domain|Replication
304	>VAC1_ORF20	Phage_Mu_GpT - IPR018774	Mu-like prophage major head subunit gpT family protein [Pseudomonas]	CAPSD_BPMU Major capsid protein OS=Escherichia phage Mu OX=10677 GN=T PE=1 SV=1	|	Mu-like prophage major head subunit gpT family protein [Pseudomonas]	Assembly	>VAC1_ORF20|304|Mu-like prophage major head subunit gpT family protein [Pseudomonas]|Assembly
365	>VAC1_ORF21	Phage_Mu_Gp1 - IPR012106	phage protease [Pseudomonas aeruginosa]	PRO_BPMU Protease I OS=Escherichia phage Mu OX=10677 GN=I PE=1 SV=2	|	Phage_Mu_Gp1	Unsorted	>VAC1_ORF21|365|Phage_Mu_Gp1 |Unsorted
79	>VAC1_ORF22	Lambda_DNA-bd_dom_sf - IPR010982	winged helix-turn-helix domain-containing protein [Pseudomonas]	anti-CRISPR-associated protein Aca1; DNA binding, autoregulation, TRANSCRIPTION; 1.799A {Pseudomonas phage JBD30}	|	anti-CRISPR-associated protein Aca1	Regulation	>VAC1_ORF22|79|anti-CRISPR-associated protein Aca1|Regulation
78	>VAC1_ORF23	Anti-CRISPR protein Acr30-35/AcrF1 (IPR049088)	Chain I, Anti-CRISPR protein AcrF1 [Pseudomonas phage JBD30]	Uncharacterized protein AcrF1; anti-CRISPR proteins, Csy complex, Type I-F CRISPR/Cas system, IMMUNE SYSTEM-RNA complex;	|	Chain I, Anti-CRISPR protein AcrF1	Immune	>VAC1_ORF23|78|Chain I, Anti-CRISPR protein AcrF1|Immune
117	>VAC1_ORF24				|	ORFan_1	Hypotetical protein	>VAC1_ORF24|117|ORFan_1|Hypotetical protein
428	>VAC1_ORF25	Phage head morphogenesis domain IPR006528	phage minor head protein [Pseudomonas]	GPF_BPMU Putative capsid assembly protein F OS=Escherichia phage Mu OX=10677 GN=F PE=2 SV=2	|	phage minor head protein	Assembly	>VAC1_ORF25|428|phage minor head protein|Assembly
526	>VAC1_ORF26	Protein of unknown function DUF935 (IPR009279)	DUF935 domain-containing protein [Pseudomonas]	PORTL_BPMU Portal protein OS=Escherichia phage Mu OX=10677 GN=H PE=1 SV=1	|	PORTL_BPMU Portal protein	Infection	>VAC1_ORF26|526|PORTL_BPMU Portal protein|Infection
550	>VAC1_ORF27	Phage_terminase_lsu-like_C - IPR006517	phage terminase large subunit [Pseudomonas]	TERL_BPT3 Terminase, large subunit OS=Enterobacteria phage T3 OX=10759 GN=19 PE=1 SV=1	|	phage terminase large subunit	Packaging	>VAC1_ORF27|550|phage terminase large subunit|Packaging
164	>VAC1_ORF28	Coil	hypothetical protein [Pseudomonas]	Cell division protein FtsB; bacterial cell division, divisome, CELL CYCLE; 2.6A {Escherichia coli K-12}	|	Cell division protein FtsB	Regulation	>VAC1_ORF28|164|Cell division protein FtsB|Regulation
166	>VAC1_ORF29	Bacteriophage D3112, Orf24 (IPR014926)	DUF1804 family protein [Pseudomonas aeruginosa]	Putative uncharacterized protein; DNA BINDING PROTEIN; NMR {Hyperthermus butylicus}	|	Bacteriophage D3112	Unsorted	>VAC1_ORF29|166|Bacteriophage D3112|Unsorted
99	>VAC1_ORF30	Tmhelix	hypothetical protein [Clostridioides difficile]	Syndecan-2; membrane protein, DPC, micelles; NMR {Homo sapiens}	|	Syndecan-2; membrane protein	Unsorted	>VAC1_ORF30|99|Syndecan-2; membrane protein|Unsorted
133	>VAC1_ORF31	Signal peptide region	hypothetical protein [Pseudomonas]	VP14_BPAPS Putative protein p14 OS=Acyrthosiphon pisum secondary endosymbiont phage 1 OX=67571 GN=14 PE=4 SV=1	|	VP14_BPAPS Putative protein p14	Unsorted	>VAC1_ORF31|133| VP14_BPAPS Putative protein p14|Unsorted
39	>VAC1_ORF32	Signal peptide region	hypothetical protein H380_gp25 [Pseudomonas phage JBD30]		|	Signal peptide region	Unsorted	>VAC1_ORF32|39|Signal peptide region|Unsorted
138	>VAC1_ORF33		structural protein [Pseudomonas]	P5_BPPM2 Protein P5 OS=Pseudoalteromonas phage PM2 OX=10661 GN=V PE=1 SV=1	|	P5_BPPM2 Protein P5	Lysis	>VAC1_ORF33|138|P5_BPPM2 Protein P5 |Lysis
156	>VAC1_ORF34	Tmhelix	hypothetical protein [Pseudomonas]		|	Tmhelix	Hypotetical protein	>VAC1_ORF34|156|Tmhelix|Hypotetical protein
115	>VAC1_ORF35		hypothetical protein [Pseudomonas]		|	hypothetical protein [Pseudomonas]	Hypotetical protein	>VAC1_ORF35|115|hypothetical protein [Pseudomonas]|Hypotetical protein
149	>VAC1_ORF36	Mor_transcription_activator - IPR014875	Mor transcription activator family protein [Pseudomonas]	ACTC_BPMU Late transcription activator C OS=Escherichia phage Mu OX=10677 GN=C PE=1 SV=1	|	ACTC_BPMU Late transcription activator C	Regulation	>VAC1_ORF36|149|ACTC_BPMU Late transcription activator C|Regulation
133	>VAC1_ORF37	Phage_Mu_Gp16 - IPR009363	regulatory protein GemA [Pseudomonas]	GEMA_BPD10 GemA protein OS=Escherichia phage D108 OX=665033 GN=gemA PE=3 SV=2	|	regulatory protein GemA [Pseudomonas]	Regulation	>VAC1_ORF37|133|regulatory protein GemA [Pseudomonas]|Regulation
73	>VAC1_ORF38		hypothetical protein [Pseudomonas]		|	hypothetical protein [Pseudomonas]	Hypotetical protein	>VAC1_ORF38|73|hypothetical protein [Pseudomonas]|Hypotetical protein
89	>VAC1_ORF39	consensus disorder prediction	hypothetical protein [Pseudomonas]		|	consensus disorder prediction	Unsorted	>VAC1_ORF39|89|consensus disorder prediction|Unsorted
149	>VAC1_ORF40	SutA_RBD - IPR049191	hypothetical protein [Pseudomonas]	Transcriptional factor SutA; transcription initiation, Pseudomonas aeruginosa, RNA polymerase, sigmaS, SutA, RNAP beta l	|	Transcriptional factor SutA	Regulation	>VAC1_ORF40|149|Transcriptional factor SutA|Regulation
63	>VAC1_ORF41		hypothetical protein [Pseudomonas]		|	hypothetical protein [Pseudomonas]	Hypotetical protein	>VAC1_ORF41|63|hypothetical protein [Pseudomonas]|Hypotetical protein
93	>VAC1_ORF42		hypothetical protein [Bacteria]		|	hypothetical protein [Bacteria]	Hypotetical protein	>VAC1_ORF42|93|hypothetical protein [Bacteria]|Hypotetical protein
73	>VAC1_ORF43		hypothetical protein [Pseudomonas aeruginosa]		|	hypothetical protein [Pseudomonas aeruginosa]	Hypotetical protein	>VAC1_ORF43|73|hypothetical protein [Pseudomonas aeruginosa]|Hypotetical protein
92	>VAC1_ORF44		hypothetical protein [Pseudomonas]		|	hypothetical protein [Pseudomonas]	Hypotetical protein	>VAC1_ORF44|92|hypothetical protein [Pseudomonas]|Hypotetical protein
125	>VAC1_ORF45	Coil	hypothetical protein [Pseudomonas]		|	Coil	Unsorted	>VAC1_ORF45|125|Coil|Unsorted
172	>VAC1_ORF46	Host-nuclease inhibitor protein Gam (IPR009951)	host-nuclease inhibitor Gam family protein [Pseudomonas aeruginosa]	GAM_BPMU Putative DNA ends protecting protein gam OS=Escherichia phage Mu OX=10677 GN=gam PE=1 SV=2	|	host-nuclease inhibitor Gam family protein [Pseudomonas aeruginosa]	Immune	>VAC1_ORF46|172|host-nuclease inhibitor Gam family protein [Pseudomonas aeruginosa]|Immune
103	>VAC1_ORF47		hypothetical protein [Pseudomonas]	KIL_BPMU Protein kil OS=Escherichia phage Mu OX=10677 GN=kil PE=2 SV=3	|	KIL_BPMU Protein kil	Regulation	>VAC1_ORF47|103| KIL_BPMU Protein kil|Regulation
137	>VAC1_ORF48	consensus disorder prediction	hypothetical protein [Pseudomonas]	Transcriptional regulator, LysR family; winged helix-turn helix, DNA-binding, transcription factor, TRANSCRIPTION; 2.202	|	Transcriptional regulator	Regulation	>VAC1_ORF48|137| Transcriptional regulator|Regulation
38	>VAC1_ORF49	NON_CYTOPLASMIC_DOMAIN	hypothetical protein ACP48_gp08 [Pseudomonas phage LPB1]	Stress-associated endoplasmic reticulum protein; Ribosome, Membrane protein, Translocon, Transport; HET: MG; 2.69243A {C	|	Stress-associated endoplasmic reticulum protein	Regulation	>VAC1_ORF49|38|Stress-associated endoplasmic reticulum protein|Regulation
215	>VAC1_ORF50	WH-like_DNA-bd_sf - IPR036388	hypothetical protein [Pseudomonas]	a.4.5.0 (A:3-130) automated matches {Mycobacterium tuberculosis [TaxId: 1773]} | CLASS: All alpha proteins, FOLD: DNA/RN	|	WH-like_DNA-bd_sf	Replication	>VAC1_ORF50|215|WH-like_DNA-bd_sf |Replication
249	>VAC1_ORF51	AAA+_ATPase - IPR003593	ATP-binding protein [Pseudomonas aeruginosa]	TnsC; DNA BINDING PROTEIN, DNA BINDING PROTEIN-RNA-DNA complex; HET: ATP, MG; 3.0A {Scytonema hofmannii}	|	AAA+_ATPase	Replication	>VAC1_ORF51|249|AAA+_ATPase|Replication
690	>VAC1_ORF52	Integrase_cat-core - IPR001584	DNA-binding protein [Pseudomonas]	TNPA_BPMU DDE-recombinase A OS=Escherichia phage Mu OX=10677 GN=A PE=1 SV=2	|	Integrase_cat-core	Integration	>VAC1_ORF52|690|Integrase_cat-core|Integration
136	>VAC1_ORF53	consensus disorder prediction	hypothetical protein [Pseudomonas]	Quorum sensing anti-activator protein Aqs1; Prophage protein, VIRAL PROTEIN; 2.08A {Pseudomonas virus DMS3}	|	Quorum sensing anti-activator protein Aqs1	Regulation	>VAC1_ORF53|136|Quorum sensing anti-activator protein Aqs1|Regulation
144	>VAC1_ORF54	Coil	transcriptional regulator [Pseudomonas phage YMC12/01/R24]	RPC2_BP186 Regulatory protein CII OS=Escherichia phage 186 OX=29252 GN=CII PE=4 SV=1	|	transcriptional regulator [Pseudomonas phage YMC12/01/R24]	Regulation	>VAC1_ORF54|144|transcriptional regulator [Pseudomonas phage YMC12/01/R24]|Regulation
114	>VAC1_ORF55	Lambda_DNA-bd_dom_sf - IPR010982	helix-turn-helix domain-containing protein [Pseudomonas]	RCRO_BPP22 Regulatory protein cro OS=Salmonella phage P22 OX=10754 GN=cro PE=1 SV=1	|	Lambda_DNA-bd_dom_sf	Regulation	>VAC1_ORF55|114|Lambda_DNA-bd_dom_sf|Regulation
86	>VAC1_ORF56	Lambda_DNA-bd_dom_sf - IPR010982	helix-turn-helix domain-containing protein [Pseudomonas aeruginosa]	a.35.1.2 (C:) P22 C2 repressor, DNA-binding domain {Salmonella bacteriophage P22 [TaxId: 10754]} | CLASS: All alpha prot	|	Lambda_DNA-bd_dom_sf	Regulation	>VAC1_ORF56|86|Lambda_DNA-bd_dom_sf|Regulation

## Sheet: VAC3
aa	ORF_ID	Interpro	Blastp	Hhpred	Final annotation	Functional class		Final annotation and funcional class
138	>VAC3_ORF_1	LysR_subst-bd - IPR005119	LysR substrate-binding domain-containing protein [Pseudomonas aeruginosa]	HYDROGEN PEROXIDE-INDUCIBLE GENES ACTIVATOR; OxyR regulatory domain, oxidized form, TRANSCRIPTION; 2.3A {Escherichia col	LysR substrate-binding domain-containing protein	Regulation	|	>VAC3_ORF_1|138|LysR substrate-binding domain-containing protein|Regulation
234	>VAC3_ORF_2	Channel_Tsx-like_sf - IPR036777	nucleoside-binding protein [Pseudomonas aeruginosa]	f.4.6.1 (A:9-272) Nucleoside-specific channel-forming protein tsx (NupA) {Escherichia coli [TaxId: 562]} | CLASS: Membra	Nucleoside-specific channel-forming protein tsx (NupA)	Regulation	|	>VAC3_ORF_2|234|Nucleoside-specific channel-forming protein tsx (NupA)|Regulation
74	>VAC3_ORF_3		hypothetical protein [Pseudomonas]		hypothetical protein	Hypotetical protein	|	>VAC3_ORF_3|74|hypothetical protein|Hypotetical protein
95	>VAC3_ORF_4		hypothetical protein [Pseudomonas]		hypothetical protein	Hypotetical protein	|	>VAC3_ORF_4|95|hypothetical protein|Hypotetical protein
383	>VAC3_ORF_5	G3DSA:6.20.230.10	DUF2793 domain-containing protein [Pseudomonas]	Ribonuclease III; Marine bacteriophage, Cryo-EM, Siphophage, Baseplate, Megatron protein, Tail fibre protein, Distal tai	Ribonuclease III; Tail fibre protein	Assembly	|	>VAC3_ORF_5|383|Ribonuclease III; Tail fibre protein|Assembly
735	>VAC3_ORF_6	Phage-tail_3 - PF13550	phage tail protein [Pseudomonas]	Putative gene transfer agent protein; "baseplate", "tail", "oligosaccharide-binding fold", "hub", VIRUS; 3.99A {Rhodobac	Phage-tail_3	Infection	|	>VAC3_ORF_6|735|Phage-tail_3|Infection
72	>VAC3_ORF_7		hypothetical protein [Pseudomonas]	NURS complex subunit red1; MTREC complex, RNA degradation, meiosis, RNA; NMR {Schizosaccharomyces pombe}	NURS complex subunit red1	Replication	|	>VAC3_ORF_7|72| NURS complex subunit red1|Replication
79	>VAC3_ORF_8	SignalP-noTM	hypothetical protein [Pseudomonas]	Megatron protein; Marine bacteriophage, Cryo-EM, Siphophage, Baseplate, Megatron protein, Tail fibre protein, Distal tai	Megatron protein; Tail fibre protein	Infection	|	>VAC3_ORF_8|79|Megatron protein; Tail fibre protein|Infection
273	>VAC3_ORF_9	Phage_phiJL001_Gp84 - IPR011928	phage BR0599 family protein [Pseudomonas aeruginosa]	Hub protein; Marine bacteriophage, Cryo-EM, Siphophage, Baseplate, Megatron protein, Tail fibre protein, Distal tail pro	Hub protein; Tail fibre protein	Infection	|	>VAC3_ORF_9|273|Hub protein; Tail fibre protein|Infection
567	>VAC3_ORF_10		hypothetical protein [Pseudomonas]	Distal tail protein; Marine bacteriophage, Cryo-EM, Siphophage, Baseplate, Megatron protein, Tail fibre protein, Distal	Distal tail protein; Tail fibre protein	Infection	|	>VAC3_ORF_10|567|Distal tail protein; Tail fibre protein|Infection
307	>VAC3_ORF_11		hypothetical protein [Pseudomonas aeruginosa]		hypothetical protein	Hypotetical protein	|	>VAC3_ORF_11|307|hypothetical protein |Hypotetical protein
318	>VAC3_ORF_12		hypothetical protein [Pseudomonas aeruginosa]		hypothetical protein	Hypotetical protein	|	>VAC3_ORF_12|318|hypothetical protein|Hypotetical protein
1081	>VAC3_ORF_13	tape_…tape_meas_nterm - TIGR02675	tape measure protein [Pseudomonas]	TMP_BPT1 Tape measure protein OS=Escherichia phage T1 OX=1921008 GN=38 PE=3 SV=1	TMP_BPT1 Tape measure protein	Assembly	|	>VAC3_ORF_13|1081|TMP_BPT1 Tape measure protein |Assembly
158	>VAC3_ORF_14	Protein of unknown function DUF6631 (IPR046583)	DUF6631 family protein [Pseudomonas]	TAP_BPP2 Tail assembly protein E OS=Escherichia phage P2 OX=10679 GN=E PE=3 SV=1	TAP_BPP2 Tail assembly protein E	Assembly	|	>VAC3_ORF_14|158|TAP_BPP2 Tail assembly protein E |Assembly
256	>VAC3_ORF_15	Protein of unknown function UCP028589 (IPR016893)	hypothetical protein [Pseudomonas]	YSD1_22 major tail protein; Bacteriophage tail, helical assembly, VIRAL PROTEIN; 3.5A {Bacteriophage sp.}	YSD1_22 major tail protein; Bacteriophage tail,	Infection	|	>VAC3_ORF_15|256| YSD1_22 major tail protein; Bacteriophage tail, |Infection
59	>VAC3_ORF_16	consensus disorder prediction	TPA: hypothetical protein [Pseudomonas aeruginosa]	Hypothetical protein yqbF; two-domain, Bsu26130, YqbF, NESG, Structural Genomics, PSI-2, Protein Structure Initiative, N	Hypothetical protein yqbF	Hypotetical protein	|	>VAC3_ORF_16|59| Hypothetical protein yqbF|Hypotetical protein
157	>VAC3_ORF_17	NON_CYTOPLASMIC_DOMAIN	hypothetical protein [Pseudomonas]	HOL24_BPSPP Holin-like protein 24.1 OS=Bacillus phage SPP1 OX=10724 GN=24.1 PE=3 SV=2	HOL24_BPSPP Holin-like protein 24.1	Lysis	|	>VAC3_ORF_17|157|HOL24_BPSPP Holin-like protein 24.1|Lysis
138	>VAC3_ORF_18	Bacteriophage Mu, Gene product J (IPR009752)	DUF1320 domain-containing protein [Pseudomonas]	GPJ_BPMU Gene product J OS=Escherichia phage Mu OX=10677 GN=J PE=1 SV=1	Bacteriophage Mu, Gene product J	Unsorted	|	>VAC3_ORF_18|138|Bacteriophage Mu, Gene product J |Unsorted
55	>VAC3_ORF_19		hypothetical protein [Pseudomonas aeruginosa]	Lethal (2) giant discs 1, isoform B; ESCRT, ENDOCYTOSIS, PROTEIN BINDING; HET: MSE; 1.101A {Drosophila melanogaster}	Lethal (2) giant discs 1, isoform B	Regulation	|	>VAC3_ORF_19|55|Lethal (2) giant discs 1, isoform B|Regulation
113	>VAC3_ORF_20	PriA/YqbF domain - SSF160059	hypothetical protein [Pseudomonas]	d.344.1.1 (A:4-70) Mu-like prophage FluMu protein gp35, HI1506 {Haemophilus influenzae [TaxId: 727]} | CLASS: Alpha and	Mu-like prophage FluMu protein gp35	Unsorted	|	>VAC3_ORF_20|113|Mu-like prophage FluMu protein gp35|Unsorted
304	>VAC3_ORF_21	Phage_Mu_GpT - IPR018774	Mu-like prophage major head subunit gpT family protein [Pseudomonas]	CAPSD_BPMU Major capsid protein OS=Escherichia phage Mu OX=10677 GN=T PE=1 SV=1	Mu-like prophage major head subunit gpT family protein	Assembly	|	>VAC3_ORF_21|304|Mu-like prophage major head subunit gpT family protein|Assembly
365	>VAC3_ORF_22	Protease, Mu phage/prophage I type (IPR012106)	phage protease [Pseudomonas aeruginosa]	PRO_BPMU Protease I OS=Escherichia phage Mu OX=10677 GN=I PE=1 SV=2	Protease, Mu phage/prophage I type	Mix	|	>VAC3_ORF_22|365|Protease, Mu phage/prophage I type |Mix
79	>VAC3_ORF_23	Lambda_DNA-bd_dom_sf - IPR010982	winged helix-turn-helix domain-containing protein [Pseudomonas]	ComR; Streptococcus, Competence, Quorum sensing, ComR, TRANSCRIPTION REGULATOR; 2.9A {Streptococcus suis (strain 05ZYH33	ComR; Quorum sensing	Regulation	|	>VAC3_ORF_23|79|ComR; Quorum sensing|Regulation
78	>VAC3_ORF_24	Anti-CRISPR protein Acr30-35/AcrF1 (IPR049088)	Chain I, Anti-CRISPR protein AcrF1 [Pseudomonas phage JBD30]	ComR; Streptococcus, Competence, Quorum sensing, ComR, TRANSCRIPTION REGULATOR; 2.9A {Streptococcus suis (strain 05ZYH33	Chain I, Anti-CRISPR protein AcrF1	Immune	|	>VAC3_ORF_24|78|Chain I, Anti-CRISPR protein AcrF1 |Immune
117	>VAC3_ORF_25				ORFan_1	Hypotetical protein	|	>VAC3_ORF_25|117|ORFan_1|Hypotetical protein
428	>VAC3_ORF_26	Phage_head_morphogenesis_dom - IPR006528	phage minor head protein [Pseudomonas]	GPF_BPMU Putative capsid assembly protein F OS=Escherichia phage Mu OX=10677 GN=F PE=2 SV=2	phage minor head protein	Assembly	|	>VAC3_ORF_26|428|phage minor head protein|Assembly
526	>VAC3_ORF_27	Protein of unknown function DUF935 (IPR009279)	DUF935 domain-containing protein [Pseudomonas]	PORTL_BPMU Portal protein OS=Escherichia phage Mu OX=10677 GN=H PE=1 SV=1	PORTL_BPMU Portal protein	Infection	|	>VAC3_ORF_27|526|PORTL_BPMU Portal protein|Infection
550	>VAC3_ORF_28	Phage_terminase_lsu-like_C - IPR006517	phage terminase large subunit [Pseudomonas]	TERL_BPT3 Terminase, large subunit OS=Enterobacteria phage T3 OX=10759 GN=19 PE=1 SV=1	phage terminase large subunit	Packaging	|	>VAC3_ORF_28|550|phage terminase large subunit|Packaging
164	>VAC3_ORF_29	Coil	hypothetical protein [Pseudomonas]	CT398; hypothetical protein, DNA/RNA binding, coiled-coil, Zn ribbon domain, structural proteomics, UNKNOWN FUNCTION; 2.	CT398; hypothetical protein	Hypotetical protein	|	>VAC3_ORF_29|164|CT398; hypothetical protein|Hypotetical protein
166	>VAC3_ORF_30	Bacteriophage D3112, Orf24 (IPR014926)	DUF1804 family protein [Pseudomonas aeruginosa]	Putative uncharacterized protein; DNA BINDING PROTEIN; NMR {Hyperthermus butylicus}	Bacteriophage D3112	Unsorted	|	>VAC3_ORF_30|166|Bacteriophage D3112|Unsorted
62	>VAC3_ORF_31	NON_CYTOPLASMIC_DOMAIN	hypothetical protein [Pseudomonas phage ZCPA1]	HOL24_BPSPP Holin-like protein 24.1 OS=Bacillus phage SPP1 OX=10724 GN=24.1 PE=3 SV=2	HOL24_BPSPP Holin-like protein 24.1	Lysis	|	>VAC3_ORF_31|62|HOL24_BPSPP Holin-like protein 24.1|Lysis
133	>VAC3_ORF_32	Signal peptide region	hypothetical protein [Pseudomonas]	VP14_BPAPS Putative protein p14 OS=Acyrthosiphon pisum secondary endosymbiont phage 1 OX=67571 GN=14 PE=4 SV=1	VP14_BPAPS Putative protein	Unsorted	|	>VAC3_ORF_32|133|VP14_BPAPS Putative protein |Unsorted
39	>VAC3_ORF_33	Signal peptide region	hypothetical protein H380_gp25 [Pseudomonas phage JBD30]		Signal peptide region	Unsorted	|	>VAC3_ORF_33|39|Signal peptide region|Unsorted
138	>VAC3_ORF_34		hypothetical protein [Pseudomonas]	Endolysin; beta-N-acetylglucosaminidase, peptidoglycan, bacteriophage, HYDROLASE; 1.6A {Enterobacter phage Enc34}	Endolysin; beta-N-acetylglucosaminidase, peptidoglycan	Infection	|	>VAC3_ORF_34|138|Endolysin; beta-N-acetylglucosaminidase, peptidoglycan|Infection
156	>VAC3_ORF_35	NON_CYTOPLASMIC_DOMAIN	hypothetical protein [Pseudomonas]	HOLIN_BPPRD Holin OS=Enterobacteria phage PRD1 OX=10658 GN=XXXV PE=3 SV=1	HOLIN_BPPRD	Lysis	|	>VAC3_ORF_35|156|HOLIN_BPPRD|Lysis
115	>VAC3_ORF_36		hypothetical protein [Pseudomonas]		hypothetical protein	Hypotetical protein	|	>VAC3_ORF_36|115|hypothetical protein|Hypotetical protein
149	>VAC3_ORF_37	Mor_transcription_activator - IPR014875	Mor transcription activator family protein [Pseudomonas]	Middle operon regulator; Mor, TRANSCRIPTION; 2.2A {Enterobacteria phage Mu} SCOP: a.4.1.14	Mor_transcription_activator	Regulation	|	>VAC3_ORF_37|149|Mor_transcription_activator|Regulation
133	>VAC3_ORF_38	Bacteriophage Mu, Gp16 (IPR009363)	regulatory protein GemA [Pseudomonas]	GEMA_BPD10 GemA protein OS=Escherichia phage D108 OX=665033 GN=gemA PE=3 SV=2	Bacteriophage Mu, Gp16	Regulation	|	>VAC3_ORF_38|133|Bacteriophage Mu, Gp16 |Regulation
73	>VAC3_ORF_39		hypothetical protein [Pseudomonas]	YL426_MIMIV Uncharacterized protein L426 OS=Acanthamoeba polyphaga mimivirus OX=212035 GN=MIMI_L426 PE=3 SV=1	Uncharacterized protein L426	Unsorted	|	>VAC3_ORF_39|73|Uncharacterized protein L426|Unsorted
89	>VAC3_ORF_40	consensus disorder prediction	hypothetical protein [Pseudomonas]	d.253.1.1 (A:) Hypothetical protein YoaG {Escherichia coli [TaxId: 562]} | CLASS: Alpha and beta proteins (a+b), FOLD: H	Hypothetical protein YoaG	Hypotetical protein	|	>VAC3_ORF_40|89|Hypothetical protein YoaG|Hypotetical protein
149	>VAC3_ORF_41	Transcriptional regulator SutA, RNAP-binding domain (IPR049191)	hypothetical protein [Pseudomonas]	d.253.1.1 (A:) Hypothetical protein YoaG {Escherichia coli [TaxId: 562]} | CLASS: Alpha and beta proteins (a+b), FOLD: H	Transcriptional regulator SutA	Regulation	|	>VAC3_ORF_41|149|Transcriptional regulator SutA|Regulation
63	>VAC3_ORF_42		hypothetical protein [Pseudomonas]		hypothetical protein	Hypotetical protein	|	>VAC3_ORF_42|63|hypothetical protein |Hypotetical protein
93	>VAC3_ORF_43		hypothetical protein [Bacteria]		hypothetical protein	Hypotetical protein	|	>VAC3_ORF_43|93|hypothetical protein|Hypotetical protein
73	>VAC3_ORF_44		phage protease [Pseudomonas aeruginosa]		phage protease	Assembly	|	>VAC3_ORF_44|73|phage protease|Assembly
92	>VAC3_ORF_45		hypothetical protein [Pseudomonas]		hypothetical protein	Hypotetical protein	|	>VAC3_ORF_45|92|hypothetical protein|Hypotetical protein
125	>VAC3_ORF_46	Coil	hypothetical protein [Pseudomonas]		Coil	Unsorted	|	>VAC3_ORF_46|125|Coil|Unsorted
172	>VAC3_ORF_47	Host-nuclease inhibitor protein Gam (IPR009951)	host-nuclease inhibitor Gam family protein [Pseudomonas aeruginosa]	GAM_BPMU Putative DNA ends protecting protein gam OS=Escherichia phage Mu OX=10677 GN=gam PE=1 SV=2	host-nuclease inhibitor Gam family protein	Immune	|	>VAC3_ORF_47|172|host-nuclease inhibitor Gam family protein|Immune
103	>VAC3_ORF_48		hypothetical protein [Pseudomonas]	KIL_BPMU Protein kil OS=Escherichia phage Mu OX=10677 GN=kil PE=2 SV=3	KIL_BPMU Protein kil	Regulation	|	>VAC3_ORF_48|103| KIL_BPMU Protein kil |Regulation
38	>VAC3_ORF_50	Tmhelix	hypothetical protein ACP48_gp08 [Pseudomonas phage LPB1]		Tmhelix	Hypotetical protein	|	>VAC3_ORF_50|38|Tmhelix|Hypotetical protein
137	>VAC3_ORF_49	consensus disorder prediction	hypothetical protein [Pseudomonas]	RPC_BP163 Repressor protein C OS=Rhizobium phage 16-3 OX=10704 GN=C PE=1 SV=4	RPC_BP163 Repressor protein C	Regulation	|	>VAC3_ORF_49|137|RPC_BP163 Repressor protein C |Regulation
215	>VAC3_ORF_51	WH-like_DNA-bd_sf - IPR036388	hypothetical protein [Pseudomonas]	DNA-directed RNA polymerase III subunit RPC6; HUMAN, TRANSCRIPTION, SHORT RNAs; 2.8A {Homo sapiens}	DNA-directed RNA polymerase III subunit RPC6	Replication	|	>VAC3_ORF_51|215|DNA-directed RNA polymerase III subunit RPC6|Replication
249	>VAC3_ORF_52	AAA+_ATPase - IPR003593	ATP-binding protein [Pseudomonas aeruginosa]	TnsC; DNA BINDING PROTEIN, DNA BINDING PROTEIN-RNA-DNA complex; HET: ATP, MG; 3.0A {Scytonema hofmannii}	AAA+_ATPase	Replication	|	>VAC3_ORF_52|249|AAA+_ATPase |Replication
690	>VAC3_ORF_53	Integrase_cat-core - IPR001584 RNaseH_sf - IPR036397	DNA-binding protein [Pseudomonas]	TNPA_BPMU DDE-recombinase A OS=Escherichia phage Mu OX=10677 GN=A PE=1 SV=2	Integrase	Integration	|	>VAC3_ORF_53|690| Integrase|Integration
136	>VAC3_ORF_54	consensus disorder prediction	hypothetical protein [Pseudomonas]	Quorum sensing anti-activator protein Aqs1; Prophage protein, VIRAL PROTEIN; 2.08A {Pseudomonas virus DMS3}	Quorum sensing anti-activator protein Aqs1	Regulation	|	>VAC3_ORF_54|136| Quorum sensing anti-activator protein Aqs1|Regulation
144	>VAC3_ORF_55	Coil	transcriptional regulator [Pseudomonas phage YMC12/01/R24]	Regulatory protein CII; DNA binding transcriptional regulator from bacteriophage 186, GENE REGULATION; 2.10002092231A {E	Regulatory protein CII	Regulation	|	>VAC3_ORF_55|144| Regulatory protein CII|Regulation
114	>VAC3_ORF_56	Ner_HTH_dom - IPR038722	Select seq ref|WP_010791925.1| helix-turn-helix domain-containing protein [Pseudomonas]	NER_BPD10 Negative regulator of transcription OS=Escherichia phage D108 OX=665033 GN=ner PE=2 SV=1	Negative regulator of transcription	Regulation	|	>VAC3_ORF_56|114|Negative regulator of transcription|Regulation
86	>VAC3_ORF_57	Lambda_DNA-bd_dom_sf - IPR010982	helix-turn-helix domain-containing protein [Pseudomonas aeruginosa]	ComR; Streptococcus, Competence, Quorum sensing, ComR, TRANSCRIPTION REGULATOR; 2.9A {Streptococcus suis (strain 05ZYH33	ComR; Streptococcus, Competence, Quorum sensing	Regulation	|	>VAC3_ORF_57|86|ComR; Streptococcus, Competence, Quorum sensing|Regulation
