# Supplementary material for: Mucosal-adapted bacteriophages as a preventive strategy for a lethal Pseudomonas aeruginosa challenge in mice
Source: Commun Biol. 2025 Jan 6;8:13. doi: 10.1038/s42003-024-07269-0 (PMC11704353; doi:10.1038/s42003-024-07269-0)
Supplement: Supplementary file 4 — Suplemmentary data 2 [file 42003_2024_7269_MOESM4_ESM.xlsx]

## Sheet: Figure 1
FIGURE 1A
Time (h)	PA14								PA14+ VAC1								PA14+VAC3
0	0.421	0.465	0.504	0.451	0.449	0.432	0.491	0.532	0.564	0.375	0.358	0.416	0.372	0.423	0.586	0.456	0.42	0.404	0.473	0.39	0.44	0.384	0.444	0.517
1	0.509	0.502	0.525	0.515	0.529	0.484	0.457	0.55	0.658	0.519	0.459	0.499	0.485	0.532	0.623	0.544	0.544	0.536	0.516	0.478	0.527	0.487	0.506	0.527
2	0.629	0.639	0.677	0.632	0.662	0.646	0.682	0.609	0.751	0.635	0.618	0.637	0.645	0.652	0.675	0.715	0.657	0.658	0.645	0.636	0.649	0.624	0.646	0.648
17	1.043	1.304	1.254	1.325	1.32	1.65	1.34	1.43	0.454	0.465	0.522	0.596	0.536	0.473	0.796	0.424	0.414	0.468	0.521	0.418	0.486	0.46	0.418	0.421
19	1.05	1.31	1.25	1.35	1.33	1.36	1.33	1.49	0.501	0.46	0.526	0.608	0.514	0.493	0.855	0.425	0.421	0.659	0.654	0.477	0.496	0.594	0.559	0.459
21	0.989	1.32	1.25	1.35	1.33	1.37	1.33	1.5	0.507	0.476	0.588	0.67	0.518	0.572	0.87	0.422	0.396	0.69	0.728	0.574	0.817	0.794	0.631	0.475
24	1.012	1.326	1.246	1.36	1.338	1.378	1.329	1.513	0.719	0.541	0.595	0.808	0.555	0.535	0.895	0.414	0.48	0.675	0.804	0.639	0.585	0.814	0.66	0.453
26	1.164	1.31	1.242	1.348	1.335	1.354	1.322	1.5	0.638	0.649	0.84	0.87	0.611	0.51	0.839	0.409	0.452	0.685	0.889	0.696	0.614	0.82	0.682	0.436
40	0.958	1.187	1.166	1.186	1.22	1.237	1.22	1.213	0.673	0.918	0.835	0.77	0.804	0.622	1.135	0.587	0.919	0.702	0.966	0.816	0.949	0.829	0.831	0.77
FIGURE 1C
VAC1								VAC3
Time (h)	Mucin -			Mucin +				Time (h)	Mucin -			Mucin +
4	400000	500000	180000	920000	40000	90000		4	9500000	500000	500000	190000	400000	600000
24	9400000000	4100000000	4200000000	17000000000	6600000000	2700000000		24	3600000000	6100000000	3830000000	1240000000000	10000000000	418000000000
48	1400000000	2600000000	4600000000	10000000000	5600000000	900000000		48	228000000	4300000000	190000000	8200000000	7400000000	4700000000

## Sheet: Figure 3
FIGURE 3B
Lungs			Trachaea			Nasal wash
VAC1	VAC3		VAC1	VAC3		VAC1	VAC3
0	3300000		0	29761.9		0	20000
387596	2200000		0	58823.5		0	6250
0	15000		0	38333.3		0	638.2
0	0		0	17543.8		0	0

## Sheet: Figure 4
FIGURE 4A
Time (h)	PA14								PA14+ VAC1								PA14+VAC3								VAC1								VAC3
0	100	100	100	100					100	100	100	100					100	100	100	100					100	100	100	100					100	100	100	100
24	100	98.8544	101.783	94.5515					96.9308	94.3678	99.2294	101.056					94.5699	96.2743	95.322	93.7835					99.2593	100.482	95.8549	103.793					98.6003	90.0633	97.1461	92.0984
48	90.525	49.3079	96.546	92.1849					91.2388	91.0345	92.6564	95.3307					90.421	93.1414	91.2493	90.4609					96.8661	100.054	95.0259	100					101.659	85.1899	95.8904	88.9587
72	90.525	49.3079	92.3677	92.1849					91.2388	91.0345	88.0326	95.3307					80.1098	88.4843	91.2493	86.5488					96.8661	100.054	95.0259	100					101.659	85.1899	95.8904	88.9587
FIGURE 4B
24h after infection						48h after infection
PA14	PA14+VAC1	PA14+VAC3	VAC1	VAC3		PA14	PA14+VAC1	PA14+VAC3	VAC1	VAC3
15	8	1	0	0		15	15	1	0	0
15	3	1	0	0		15	5	1	0	0
6	3	15	0	0		15	6	15	0	0
15	15	3	0	0		15	15	1	0	0
FIGURE 4C
Hours (pi)	PA14	PA14+VAC1	PA14+VAC3	VAC1	VAC3
14	1
14	1
38	1
14	1
21		1
48		0
38		1
14		1
48			0
48			0
14			1
48			0
48				0
48				0
48				0
48				0
48					0
48					0
48					0
48					0
FIGURE 4D
PA14	PA14+VAC1	PA14+VAC3	VAC1	VAC3
131579	31250	5000	0	0
1.66667e+06	108333	15000	0	0
25000000	31250000	694444
1250000	500000	12500	0	0

## Sheet: Figure 5
FIGURE 5B
	PBS				VAC1				VAC3
NI	1.3	1.2	1.4		2.83	1.2	1.3		2.1	5.9	4.6
PA14	9.5	10.5	11.7		6.9	10	11.5	11.3	4.1	4.5	6.6	6.3
FIGURE 5C
PA14	PA14+VAC1	PA14+VAC3	VAC1	VAC3
0	0	1100000	140000	0
0	0	1300000	0	0
0	0	138888	0	0
0	76923	200000	0	8928571

## Sheet: Supplementary Figure 1
Supplementary Figure 1
temperature								pH
	VAC1			VAC3				VAC1			VAC3
30	56000000000	71000000000000	35500000000000	30000000000	6000000000	18000000000		0	0	0	0	0	0
40	22000000000	880000000000	451000000000	32000000000	50000000000	41000000000		64000000000000	92000000000000	78000000000000	72000000000000	52000000000000	72000000000000
50	16000000000	20000000000	18000000000	24000000000	40000000000	32000000000		64000000000	80000000000	72000000000	84000000000000	46500000000000	84000000000000
60	34000000	40000000	37000000	120000000	0	60000000		76000000000000	90000000000	38000000000000	60000000000000	78000000000000	69000000000000
